# Supplementary material for: Gingival Fibroblasts Are Sensitive to Oral Cell Lysates Indicated by Their IL11 Expression
Source: Bioengineering (Basel). 2023 Oct 13;10(10):1193. doi: 10.3390/bioengineering10101193 (PMC10604186; doi:10.3390/bioengineering10101193)
Supplement: Supplementary file 1 [file bioengineering-10-01193-s001.zip]

Archive with 1 entries (1 files):
- bioengineering-2603237-supplementary.pdf
